# Supplementary material for: Standardization of the FAO/IAEA Flight Test for Quality Control of Sterile Mosquitoes
Source: Front Bioeng Biotechnol. 2022 Jul 18;10:876675. doi: 10.3389/fbioe.2022.876675 (PMC9341283; doi:10.3389/fbioe.2022.876675)
Supplement: Supplementary file 1 [file DataSheet1.zip]

Archive with 20 entries (19 files):
- Supplementary Materials/supp mat. 13 and 16 word versions/
- Supplementary Materials/supp mat. 13 and 16 word versions/Supplementary Material S13..docx
- Supplementary Materials/supp mat. 13 and 16 word versions/Supplementary Material S16. Experiments_Effects of shadow and dark cloth as attractant.docx
- Supplementary Materials/supp mat. 13 and 16 word versions/Supplementary Material S18. Experiments_Effects of shadow and dark cloth as attractant.docx
- Supplementary Materials/Supplementary Material  S1..pptx
- Supplementary Materials/Supplementary Material  S10. Inner Flight Tube Holder Parts 1_1.pdf
- Supplementary Materials/Supplementary Material  S11. Top Cover Parts 1_1.pdf
- Supplementary Materials/Supplementary Material  S12. Top Cover Assembly.pdf
- Supplementary Materials/Supplementary Material  S5. Outer Container Assembly Parts 1_2.pdf
- Supplementary Materials/Supplementary Material  S6. Outer Container Assembly Parts 2_2.pdf
- Supplementary Materials/Supplementary Material  S7. Inner flight tube holder.pdf
- Supplementary Materials/Supplementary Material  S8. Inner tube_Flight Tube System  Assembly.pdf
- Supplementary Materials/Supplementary Material  S9. Inner Flight Tube Parts 1_1.pdf
- Supplementary Materials/Supplementary Material S13.pdf
- Supplementary Materials/Supplementary Material S14_video.pptx
- Supplementary Materials/Supplementary Material S15..pptx
- Supplementary Materials/Supplementary Material S16. Experiments_Effects of shadow and dark cloth as attractant.pdf
- Supplementary Materials/Supplementary Material S2. Overall View.pdf
- Supplementary Materials/Supplementary Material S3. Main Assembly.pdf
- Supplementary Materials/Supplementary Material S4. Outer Container Assembly.pdf
